# Supplementary material for: Effect of conservation farming and biochar addition on soil organic carbon quality, nitrogen mineralization, and crop productivity in a light textured Acrisol in the sub-humid tropics
Source: PLoS One. 2020 Feb 6;15(2):e0228717. doi: 10.1371/journal.pone.0228717 (PMC7004324; doi:10.1371/journal.pone.0228717)
Supplement: S1 File — In the sheet ALL_DATA_WP. The columns “Amount POM (percent)”, “C_in POM”, “N_in POM” and “CN_POM” correspond to the values shown in Table 2. (XLSX) [file pone.0228717.s004.xlsx]

## Sheet: Table
			POM to Bulk soil (%)		POC to SOC (%)		PON to Tot N (%)
		Row Labels	0_8	8_20	0_8	8_20	0_8	8_20
		CF no residue	0.60675	0.310743	27.2226	17.7116	25.6777	13.9098
		In	0.818	0.426237	30.775	21.4979	31.7828	17.6215
		OUT	0.3955	0.19525	23.6703	13.9254	19.5725	10.198
		CF normal	0.626438	0.3465	28.0349	20.0775	23.5864	10.5284
		In	0.80975	0.43675	33.2286	21.8654	33.933	15.0433
		OUT	0.443125	0.25625	22.8412	18.2896	13.2398	6.01353
												POM to bulk soil (%)		POC to SOC (%)		PON to Tot N (%)		C:N in POM
												CF-R	CFN	CF-R	CFN	CF-R	CFN	CF-R	CFN
											0 to 8 cm
											In	0.82±0.02	0.81±0.13	30.8±0.8	33.2±3.9	31.8±11.2	33.9±10.4	16±0.6	17.3±0.5
											Out	0.4±0.03	0.44±0.03	23.7±0.7	22.8±2.7	19.6±3.7	13.2±2.7	20.7±0.8	19.7±0.7
					16.0251	17.285					8 to 20 cm
					20.6807	19.7427					In	0.43±0.03	0.44±0.06	21.5±1.2	21.9±2.3	17.6±5.2	15.0±2.2	20.5±0.4	21.4±1.7
					25.6432	33.58					Out	0.2±0.02	0.26±0.02	13.9±0.5	18.3±1.6	10.2±5.1	6.0±2.0	30.8±6.4	45.8±5.7
					20.4652	21.3761
					30.8212	45.784
						0.588546	0.512717
						0.797332	0.726042
						0.423793	1.66097
						6.37688	5.66252

## Sheet: Sheet3
Row Labels	Average of Amount_C_in_Rest (mg)	Average of Amount_C_in_ POM (mg)	Average of C_lost_in_fractionation (%)
CF no residue	20.431	23.9423	58.0676
In	25.8314	31.2073	52.1883
OUT	15.0305	16.6773	63.9468
CF normal	21.9021	26.8338	55.7742
In	27.4054	34.3004	49.3301
OUT	16.3988	19.3672	62.2183
Grand Total	21.1665	25.388	56.9209

## Sheet: Sheet6
Row Labels	Average of CN POM
CF no residue	21.998
In	18.2451
0_8	16.0251
8_20	20.4652
OUT	25.7509
0_8	20.6807
8_20	30.8212
CF normal	26.0469
In	19.3305
0_8	17.285
8_20	21.3761
OUT	32.7634
0_8	19.7427
8_20	45.784
Grand Total	24.0225

## Sheet: Sheet7
StdDev of CN POM	Column Labels
Row Labels	CF no residue	CF normal	Grand Total
0_8	2.80649	1.75506	2.26274
In	1.17709	1.02543	1.22392
OUT	1.59466	1.45208	1.49828
8_20	10.033	15.1628	13.0792
In	0.847586	3.32194	2.2966
OUT	12.7538	11.325	13.7348
Grand Total	8.05132	13.01	10.8396
Std
	CF no residue	CF normal
0_8	2.80649	1.75506
In	1.17709	1.02543
OUT	1.59466	1.45208
8_20	10.033	15.1628
In	0.847586	3.32194
OUT	12.7538	11.325
SEM
0_8
In	0.588546	0.512717
OUT	0.797332	0.726042
8_20
In	0.423793	1.66097
OUT	6.37688	5.66252

## Sheet: ALL_Data_WP
ID_Fractionation	ID_nr	Label	InBasin.vs.OUTBasin	Depth_cm	Site	Block	Plott	Practice	Label	InBasin.vs.OUTBasin	Depth_cm	Site	Block	Testtube_letter	Nr.beaker "free+occl POM"	Nr beak MOM	Amount of soil used for fractionation(g):	Beaker + free + occl POM AFTER drying (g)	Beaker + rest_soil AFTER drying (g)	Amount of free + occl POM AFTER drying (g)	Amount of rest_soil AFTER drying (g)	Amount lost (After - before) in g	Comments	% recovery	Amount of POM (percent)	Amount of "rest" (percent)	Percent lost	POM (F+Oc)_C (%)	POM (F+Oc)_N (%)	Rest_Tot_C (%)	Rest_Tot_N (%)	Bulk Soil_C	Bulk Soil_N	Amount_C_in_ POM (mg)	Amount_C_in_Rest (mg)	Amount_C_lost (mg)	Amount_C_in_Rest_plus_lost (mg)	Initial_amount_C_mg	C_lost_in_fractionation (%)	C_in POM (%)	C_in_Rest (%)	C_in_rest_pluss_lost_fraction (%)	Amount_N_in_POM (mg)	Amount_N_in_Rest (mg)	Amount_N_lost (mg)	Amount_N_in_Rest_plus_lost (mg)	Initial_amount_N_mg	N_lost_in_fractionation (%)	N_in POM (%)
E.g. 1	1	Plott_1	In	0_8	Mkushi	1	1	CF normal	Plott_1	In	0_8	Mkushi	1		1	M1	20	2.4251	18.8059	0.1944	16.581	3.2246		83.877	0.972	82.905	16.123	32.5	1.847	0.228	0	0.823	0.0756	63.18	37.8047	63.6153	101.42	164.6	38.6484	38.384	22.9676	61.616	3.59057	0	11.5294	11.5294	15.12	76.2529	23.7471
E.g. 3	3	Plott_1	OUT	0_8	Mkushi	1	1	CF normal	Plott_1	OUT	0_8	Mkushi	1		3	M3	20	2.2752	18.3956	0.086	16.1795	3.7345		81.3275	0.43	80.8975	18.6725	30.5	1.444	0.118	0	0.484	0.0478	26.23	19.0918	51.4782	70.57	96.8	53.1799	27.0971	19.7229	72.9029	1.24184	0	8.31816	8.31816	9.56	87.01	12.99
E.g. 5	9	Plott_4	In	0_8	Mkushi	1	4	CF no residue	Plott_4	In	0_8	Mkushi	1		5	M5	20	2.3962	18.9314	0.1638	16.7249	3.1113		84.4435	0.819	83.6245	15.5565	26.7	1.699	0.267	0	0.699	0.067	43.7346	44.6555	51.4099	96.0654	139.8	36.7739	31.2837	31.9424	68.7163	2.78296	0	10.617	10.617	13.4	79.2316	20.7684
E.g. 7	11	Plott_4	OUT	0_8	Mkushi	1	4	CF no residue	Plott_4	OUT	0_8	Mkushi	1		7	M7	20	2.2768	21.68	0.0718	16.26	3.6682		81.659	0.359	81.3	18.341	31.7	1.386	0.1	0	0.486	0.0185	22.7606	16.26	58.1794	74.4394	97.2	59.8553	23.4163	16.7284	76.5837	0.995148	0	2.70485	2.70485	3.7	73.1041	26.8959
E.g. 9	29	Plott_12	In	0_8	Mkushi	2	12	CF no residue	Plott_12	In	0_8	Mkushi	2		9	M9	20	2.3773	22.03	0.1596	16.54	3.3004		83.498	0.798	82.7	16.502	25.9	1.619	0.222	0.0072	0.674	0.0564	41.3364	36.7188	56.7448	93.4636	134.8	42.0955	30.665	27.2395	69.335	2.58392	1.19088	7.5052	8.69608	11.28	66.5354	22.9071
E.g. 11	31	Plott_12	OUT	0_8	Mkushi	2	12	CF no residue	Plott_12	OUT	0_8	Mkushi	2		11	M11	20	2.2903	22.04	0.0807	16.64	3.2793		83.6035	0.4035	83.2	16.3965	27.9	1.463	0.134	0	0.482	0.055	22.5153	22.2976	51.5871	73.8847	96.4	53.5136	23.3561	23.1303	76.6439	1.18064	0	9.81936	9.81936	11	89.2669	10.7331
E.g. 13	33	Plott_13	In	0_8	Mkushi	2	13	CF normal	Plott_13	In	0_8	Mkushi	2		13	M13	20	2.3148	18.9056	0.0974	16.7001	3.2025		83.9875	0.487	83.5005	16.0125	30.8	1.657	0.223	0.0078	0.518	0.0297	29.9992	37.2412	36.3596	73.6008	103.6	35.0961	28.9568	35.9471	71.0432	1.61392	1.30261	3.02347	4.32608	5.94	50.9002	27.1703
E.g. 15	35	Plott_13	OUT	0_8	Mkushi	2	13	CF normal	Plott_13	OUT	0_8	Mkushi	2		15	M15	20	2.292	18.556	0.106	16.3786	3.5154		82.423	0.53	81.893	17.577	23.9	1.146	0.14	0	0.524	0.059	25.334	22.93	56.536	79.466	104.8	53.9465	24.1737	21.8798	75.8263	1.21476	0	10.5852	10.5852	11.8	89.7054	10.2946
E.g. 17	63	Plott_26	In	0_8	Mkushi	3	26	CF normal	Plott_26	In	0_8	Mkushi	3		17	M17	20	2.4361	18.8277	0.2153	16.6093	3.1754		84.123	1.0765	83.0465	15.877	29.8	1.79	0.225	0	0.779	0.0297	64.1594	37.3709	54.2697	91.6406	155.8	34.8329	41.1806	23.9865	58.8194	3.85387	0	2.08613	2.08613	5.94	35.12	64.88
E.g. 19	65	Plott_26	OUT	0_8	Mkushi	3	26	CF normal	Plott_26	OUT	0_8	Mkushi	3		19	M19	20	2.3153	18.8917	0.0889	16.68	3.2311		83.8445	0.4445	83.4	16.1555	31.1	1.7	0.146	0	0.553	0.036	27.6479	24.3528	58.5993	82.9521	110.6	52.9831	24.9981	22.0188	75.0019	1.5113	0	5.6887	5.6887	7.2	79.0097	20.9903
E.g. 21	71	Plott_28	In	0_8	Mkushi	3	28	CF no residue	Plott_28	In	0_8	Mkushi	3		21	M21	20	2.4028	19.1866	0.1766	16.9932	2.8302		85.849	0.883	84.966	14.151	29.1	1.969	0.221	0.0025	0.791	0.0267	51.3906	37.555	69.2544	106.809	158.2	43.7765	32.4846	23.7389	67.5154	3.47725	0.42483	1.43792	1.86275	5.34	26.9273	65.1171
E.g. 23	73	Plott_28	OUT	0_8	Mkushi	3	28	CF no residue	Plott_28	OUT	0_8	Mkushi	3		23	M23	20	2.285	18.8978	0.0694	16.6924	3.2382		83.809	0.347	83.462	16.191	33.2	1.643	0.1	0	0.449	0.0233	23.0408	16.6924	50.0668	66.7592	89.8	55.7537	25.6579	18.5884	74.3421	1.14024	0	3.51976	3.51976	4.66	75.5313	24.4687
E.g. 25	101	Plott_41	In	0_8	Mkushi	4	41	CF normal	Plott_41	In	0_8	Mkushi	4		25	M25	20	2.3578	21.78	0.1407	16.37	3.4893		82.5535	0.7035	81.85	17.4465	25	1.533	0.21	0.0119	0.721	0.0541	35.175	34.377	74.648	109.025	144.2	51.767	24.3932	23.8398	75.6068	2.15693	1.94803	6.71504	8.66307	10.82	62.0614	19.9347
E.g. 27	103	Plott_41	OUT	0_8	Mkushi	4	41	CF normal	Plott_41	OUT	0_8	Mkushi	4		27	M27	20	2.2884	21.4	0.0736	16.04	3.8864		80.568	0.368	80.2	19.432	23.3	1.246	0.123	0.0011	0.568	0.0528	17.1488	19.7292	76.722	96.4512	113.6	67.537	15.0958	17.3673	84.9042	0.917056	0.17644	9.4665	9.64294	10.56	89.6449	8.68424
E.g. 29	105	Plott_42	In	0_8	Mkushi	4	42	CF no residue	Plott_42	In	0_8	Mkushi	4		29	M29	20	2.3651	21.72	0.1544	15.93	3.9156		80.422	0.772	79.65	19.578	21.5	1.221	0.146	0.0029	0.579	0.0514	33.196	23.2578	59.3462	82.604	115.8	51.2489	28.6667	20.0845	71.3333	1.88522	0.46197	7.93281	8.39478	10.28	77.1674	18.3388
E.g. 31	107	Plott_42	OUT	0_8	Mkushi	4	42	CF no residue	Plott_42	OUT	0_8	Mkushi	4		31	M31	20	2.292	21.74	0.0945	16.11	3.7955		81.0225	0.4725	80.55	18.9775	25.1	1.22	0.109	0.0025	0.533	0.0356	23.7195	17.5599	65.3206	82.8805	106.6	61.2764	22.2509	16.4727	77.7491	1.1529	0.40275	5.56435	5.9671	7.12	78.151	16.1924
E.g. 2	2	Plott_1	In	8_20	Mkushi	1	1	CF normal	Plott_1	In	8_20	Mkushi	1		2	M2	20	2.2688	18.2323	0.0727	16.0097	3.9176		80.412	0.3635	80.0485	19.588	30.1	1.481	0.125	0.0024	0.497	0.0385	21.8827	20.0121	57.5052	77.5173	99.4	57.8523	22.0148	20.1329	77.9852	1.07669	0.384233	6.23908	6.62331	7.7	81.027	13.9829
E.g. 4	4	Plott_1	OUT	8_20	Mkushi	1	1	CF normal	Plott_1	OUT	8_20	Mkushi	1		4	M4	20	2.238	17.873	0.0498	15.6515	4.2987		78.5065	0.249	78.2575	21.4935	34.9	0.6031	0.087	0	0.397	0.0265	17.3802	13.6168	48.403	62.0198	79.4	60.961	21.8894	17.1496	78.1106	0.300344	0	4.99966	4.99966	5.3	94.3331	5.66686
E.g. 6	10	Plott_4	In	8_20	Mkushi	1	4	CF no residue	Plott_4	In	8_20	Mkushi	1		6	M6	20	2.3233	18.0094	0.0929	15.806	4.1011		79.4945	0.4645	79.03	20.5055	23.5	1.164	0.114	0	0.53	0.0469	21.8315	18.0188	66.1497	84.1685	106	62.4053	20.5958	16.9989	79.4042	1.08136	0	8.29864	8.29864	9.38	88.4717	11.5283
E.g. 8	12	Plott_4	OUT	8_20	Mkushi	1	4	CF no residue	Plott_4	OUT	8_20	Mkushi	1		8	M8	20	2.2251	21.3	0.0394	15.84	4.1206		79.397	0.197	79.2	20.603	23.9	0.7185	0.066	0	0.363	0.0243	9.4166	10.4544	52.729	63.1834	72.6	72.6295	12.9705	14.4	87.0295	0.283089	0	4.57691	4.57691	4.86	94.1751	5.82488
E.g. 10	30	Plott_12	In	8_20	Mkushi	2	12	CF no residue	Plott_12	In	8_20	Mkushi	2		10	M10	14.25	2.2781	16.59	0.0597	11.15	3.0403		78.6646	0.418947	78.2456	21.3354	31.3	1.501	0.142	0	0.534	0.0457	18.6861	15.833	41.5759	57.4089	76.095	54.6368	24.5563	20.8069	75.4437	0.896097	0	5.61615	5.61615	6.51225	86.2398	13.7602
E.g. 12	32	Plott_12	OUT	8_20	Mkushi	2	12	CF no residue	Plott_12	OUT	8_20	Mkushi	2		12	M12	20	2.2237	21.35	0.0312	15.93	4.0388		79.806	0.156	79.65	20.194	29.6	1.579	0.063	0	0.335	0.0438	9.2352	10.0359	47.7289	57.7648	67	71.2372	13.7839	14.979	86.2161	0.492648	0	8.26735	8.26735	8.76	94.3762	5.62384
E.g. 14	34	Plott_13	In	8_20	Mkushi	2	13	CF normal	Plott_13	In	8_20	Mkushi	2		14	M14	20	2.2963	17.9688	0.0675	15.7814	4.1511		79.2445	0.3375	78.907	20.7555	17.9	0.7003	0.081	0	0.344	0.0249	12.0825	12.7829	43.9346	56.7175	68.8	63.8584	17.5618	18.5798	82.4382	0.472702	0	4.5073	4.5073	4.98	90.508	9.49202
E.g. 16	36	Plott_13	OUT	8_20	Mkushi	2	13	CF normal	Plott_13	OUT	8_20	Mkushi	2		16	M16	20	2.2832	18.3208	0.0509	16.089	3.8601		80.6995	0.2545	80.445	19.3005	28.4	0.8409	0.06	0	0.364	0.0181	14.4556	9.6534	48.691	58.3444	72.8	66.8832	19.8566	13.2602	80.1434	0.428018	0	3.19198	3.19198	3.62	88.1763	11.8237
E.g. 18	64	Plott_26	In	8_20	Mkushi	3	26	CF normal	Plott_26	In	8_20	Mkushi	3		18	M18	20	2.3497	17.7601	0.1172	15.5568	4.326		78.37	0.586	77.784	21.63	23.7	1.345	0.131	0	0.493	0.0392	27.7764	20.3794	50.4442	70.8236	98.6	51.1604	28.1708	20.6688	71.8292	1.57634	0	6.26366	6.26366	7.84	79.8936	20.1064
E.g. 20	66	Plott_26	OUT	8_20	Mkushi	3	26	CF normal	Plott_26	OUT	8_20	Mkushi	3		20	M20	20	2.2632	18.1954	0.0436	16.0025	3.9539		80.2305	0.218	80.0125	19.7695	24.3	0.6251	0.064	0	0.347	0.0397	10.5948	10.2416	48.5636	58.8052	69.4	69.9764	15.2663	14.7573	84.7337	0.272544	0	7.66746	7.66746	7.94	96.5675	3.43254
E.g. 22	72	Plott_28	In	8_20	Mkushi	3	28	CF no residue	Plott_28	In	8_20	Mkushi	3		22	M22	20	2.2859	18.3846	0.068	16.1768	3.7552		81.224	0.34	80.884	18.776	24.5	1.261	0.11	0	0.437	0.0129	16.66	17.7945	52.9455	70.74	87.4	60.5784	19.0618	20.3598	80.9382	0.85748	0	1.72252	1.72252	2.58	66.7643	33.2357
E.g. 24	74	Plott_28	OUT	8_20	Mkushi	3	28	CF no residue	Plott_28	OUT	8_20	Mkushi	3		24	M24	20	2.2685	18.6215	0.0371	16.3992	3.5637		82.1815	0.1855	81.996	17.8185	29.5	1.25	0.064	0.0005	0.359	0.0091	10.9445	10.4955	50.36	60.8555	71.8	70.1393	15.243	14.6177	84.757	0.46375	0.081996	1.27425	1.35625	1.82	70.014	25.4808
E.g. 26	102	Plott_41	In	8_20	Mkushi	4	41	CF normal	Plott_41	In	8_20	Mkushi	4		26	M26	20	2.2781	21.3	0.092	15.93	3.978		80.11	0.46	79.65	19.89	21.9	0.9955	0.121	0	0.511	0.0276	20.148	19.2753	62.7767	82.052	102.2	61.4253	19.7143	18.8604	80.2857	0.91586	0	4.60414	4.60414	5.52	83.4083	16.5917
E.g. 28	104	Plott_41	OUT	8_20	Mkushi	4	41	CF normal	Plott_41	OUT	8_20	Mkushi	4		28	M28	20	2.2622	20.61	0.0607	15.23	4.7093		76.4535	0.3035	76.15	23.5465	26.6	0.5055	0.076	0	0.5	0.049	16.1462	11.5748	72.279	83.8538	100	72.279	16.1462	11.5748	83.8538	0.306839	0	9.49316	9.49316	9.8	96.869	3.13101
E.g. 30	106	Plott_42	In	8_20	Mkushi	4	42	CF no residue	Plott_42	In	8_20	Mkushi	4		30	M30	20	2.3044	20.51	0.0963	15.08	4.8237		75.8815	0.4815	75.4	24.1185	23.7	1.108	0.085	0	0.524	0.0446	22.8231	12.818	69.1589	81.9769	104.8	65.9913	21.7778	12.2309	78.2222	1.067	0	7.853	7.853	8.92	88.0381	11.9619
E.g. 32	108	Plott_42	OUT	8_20	Mkushi	4	42	CF no residue	Plott_42	OUT	8_20	Mkushi	4		32	M32	20	2.2239	20.75	0.0485	15.23	4.7215		76.3925	0.2425	76.15	23.6075	24.3	0.5097	0.108	0	0.43	0.032	11.7855	16.4484	57.7661	74.2145	86	67.1699	13.7041	19.126	86.2959	0.247205	0	6.1528	6.1528	6.4	96.1374	3.86257
[truncated: 5 more columns]

## Sheet: Beakers
Nr.beaker "free POM"	Weight.beaker "free POM"	Nr.beaker "rest"	Weight.beaker "rest"
1	2.2307	R1	2.2249		NB! Determine the weight of the aluminium beakers (substract to determine the mass of the different fractions..)
2	2.1961	R2	2.2226
3	2.1892	R3	2.2161
4	2.1882	R4	2.2215
5	2.2324	R5	2.2065
6	2.2304	R6	2.2034
7	2.205	R7	5.42
8	2.1857	R8	5.46
9	2.2177	R9	5.49
10	2.2184	R10	5.44
11	2.2096	R11	5.4
12	2.1925	R12	5.42
13	2.2174	R13	2.2055
14	2.2288	R14	2.1874
15	2.186	R15	2.1774
16	2.2323	R16	2.2318
17	2.2208	R17	2.2184
18	2.2325	R18	2.2033
19	2.2264	R19	2.2117
20	2.2196	R20	2.1929
21	2.2262	R21	2.1934
22	2.2179	R22	2.2078
23	2.2156	R23	2.2054
24	2.2314	R24	2.2223
25	2.2171	R25	5.41
26	2.1861	R26	5.37
27	2.2148	R27	5.36
28	2.2015	R28	5.38
29	2.2107	R29	5.79
30	2.2081	R30	5.43
31	2.1975	R31	5.63
32	2.1754	R32	5.52

## Sheet: read_me
Make a new Excel sheet for physical fractionation (Dong ++)
30 ml STP
20 g soil
