# Supplementary material for: Effect of conservation farming and biochar addition on soil organic carbon quality, nitrogen mineralization, and crop productivity in a light textured Acrisol in the sub-humid tropics
Source: PLoS One. 2020 Feb 6;15(2):e0228717. doi: 10.1371/journal.pone.0228717 (PMC7004324; doi:10.1371/journal.pone.0228717)
Supplement: S3 File — (XLSX) [file pone.0228717.s006.xlsx]

## Sheet: C stock outside basin
Block	Depth_cm	Plot	Treatment	InBasin.vs.OUTBasin	CF (yes/no)	Year	Tot. C(%)	Tot. N(%)	C/N	B.D g/cm3	g C/kg	DepthLayer_cm	Ton soil outside basin/ha	Kg C outside/ha	Kg C outside/ha	g N/kg	kg N outside basin/ha	kg N outside basin/ha
1	0_8	1	CF normal	OUT	YES	2018	0.484	0.0478	10.1255	1.36	4.84	8	986.816	4776.19	10652.7	0.478	471.698	863.957
1	8_20	1	CF normal	OUT	YES	2018	0.397	0.0265	14.9811	1.36	3.97	12	1480.22	5876.49		0.265	392.259
1	0_8	4	CF no residue	OUT	YES	2018	0.486	0.0185	26.2703	1.45	4.86	8	1052.12	5113.3	10842.1	0.185	194.642	578.14
1	8_20	4	CF no residue	OUT	YES	2018	0.363	0.0243	14.9383	1.45	3.63	12	1578.18	5728.79		0.243	383.498
2	0_8	12	CF no residue	OUT	YES	2018	0.482	0.055	8.76364	1.45	4.82	8	1052.12	5071.22	10358.1	0.55	578.666	1269.91
2	8_20	12	CF no residue	OUT	YES	2018	0.335	0.0438	7.6484	1.45	3.35	12	1578.18	5286.9		0.438	691.243
2	0_8	13	CF normal	OUT	YES	2018	0.524	0.059	8.88136	1.36	5.24	8	986.816	5170.92	10558.9	0.59	582.221	850.142
2	8_20	13	CF normal	OUT	YES	2018	0.364	0.0181	20.1105	1.36	3.64	12	1480.22	5388.02		0.181	267.921
3	0_8	26	CF normal	OUT	YES	2018	0.553	0.036	15.3611	1.36	5.53	8	986.816	5457.09	10593.5	0.36	355.254	942.903
3	8_20	26	CF normal	OUT	YES	2018	0.347	0.0397	8.74055	1.36	3.47	12	1480.22	5136.38		0.397	587.649
3	0_8	28	CF no residue	OUT	YES	2018	0.449	0.0233	19.2704	1.45	4.49	8	1052.12	4724.02	10389.7	0.233	245.144	388.758
3	8_20	28	CF no residue	OUT	YES	2018	0.359	0.0091	39.4505	1.45	3.59	12	1578.18	5665.67		0.091	143.614
4	0_8	41	CF normal	OUT	YES	2018	0.568	0.0528	10.7576	1.36	5.68	8	986.816	5605.11	13006.2	0.528	521.039	1246.35
4	8_20	41	CF normal	OUT	YES	2018	0.5	0.049	10.2041	1.36	5	12	1480.22	7401.12		0.49	725.31
4	0_8	42	CF no residue	OUT	YES	2018	0.533	0.0356	14.9719	1.45	5.33	8	1052.12	5607.8	12394	0.356	374.555	879.572
4	8_20	42	CF no residue	OUT	YES	2018	0.43	0.032	13.4375	1.45	4.3	12	1578.18	6786.17		0.32	505.018

## Sheet: C stock conventional
Block	Depth_cm	Plot	Treatment	InBasin.vs.OUTBasin	CF (yes/no)	Year	Tot. C(%)	Tot. N(%)	C/N	B.D g/cm3	DepthLayer_cm	Ton soil/ha	Kg C/ha	Kg C in or out/ha	Kg N/ha	Kg N/ha
1	0_8	8	Conventional	In	NO	2018	0.432	0.053	8.15094	1.4	8	186.648	806.319	2066.19	98.9234	227.431
1	8_20	8	Conventional	In	NO	2018	0.45	0.0459	9.80392	1.4	12	279.972	1259.87		128.507
2	0_8	19	Conventional	In	NO	2018	0.481	0.0534	9.00749	1.4	8	186.648	897.777	2073.66	99.67	153.985
2	8_20	19	Conventional	In	NO	2018	0.42	0.0194	21.6495	1.4	12	279.972	1175.88		54.3146
3	0_8	27	Conventional	In	NO	2018	0.586	0.0343	17.0845	1.4	8	186.648	1093.76	2250.04	64.0203	139.613
3	8_20	27	Conventional	In	NO	2018	0.413	0.027	15.2963	1.4	12	279.972	1156.28		75.5924
4	0_8	36	Conventional	In	NO	2018	0.581	0.0313	18.5623	1.4	8	186.648	1084.42	2134.32	58.4208	164.53
4	8_20	36	Conventional	In	NO	2018	0.375	0.0379	9.89446	1.4	12	279.972	1049.89		106.109
1	0_8	8	Conventional	OUT	NO	2018	0.49	0.0404	12.1287	1.3	8	866.684	4246.75	9550.86	350.14	961.153
1	8_20	8	Conventional	OUT	NO	2018	0.408	0.047	8.68085	1.3	12	1300.03	5304.11		611.012
2	0_8	19	Conventional	OUT	NO	2018	0.446	0.0199	22.4121	1.3	8	866.684	3865.41	9000.51	172.47	583.278
2	8_20	19	Conventional	OUT	NO	2018	0.395	0.0316	12.5	1.3	12	1300.03	5135.1		410.808
3	0_8	27	Conventional	OUT	NO	2018	0.464	0.0237	19.5781	1.3	8	866.684	4021.41	8597.51	205.404	406.908
3	8_20	27	Conventional	OUT	NO	2018	0.352	0.0155	22.7097	1.3	12	1300.03	4576.09		201.504
4	0_8	36	Conventional	OUT	NO	2018	0.617	0.037	16.6757	1.3	8	866.684	5347.44	9884.53	320.673	320.673
4	8_20	36	Conventional	OUT	NO	2018	0.349	0		1.3	12	1300.03	4537.09

## Sheet: ORG in and out
Block	Depth_cm	Plot	Treatment	InBasin.vs.OUTBasin	CF (yes/no)	Year	Kg C/ha	Kg N in basins/ha
1	0_20	1	CF normal	In	YES	2018	1629.98	138.577
1	0_20	2	CF (NOB) + 4t/ha PP BC	In	YES	2018	4113.16	164.59
1	0_20	4	CF no residue	In	YES	2018	1552.56	142.733
1	0_20	7	CF mixed residue in basins	In	YES	2018	1588.64	116.2
2	0_20	12	CF no residue	In	YES	2018	1532.81	129.847
2	0_20	13	CF normal	In	YES	2018	1074.53	69.678
2	0_20	14	CF mixed residue in basins	In	YES	2018	1147.87	109.575
2	0_20	15	CF (NOB) + 4t/ha PP BC	In	YES	2018	3470.2	155.534
3	0_20	23	CF mixed residue in basins	In	YES	2018	1153.17	21.7737
3	0_20	24	CF (NOB) + 4t/ha PP BC	In	YES	2018	3000.2	108.761
3	0_20	26	CF normal	In	YES	2018	1578.02	91.9687
3	0_20	28	CF no residue	In	YES	2018	1503.19	47.8549
4	0_20	41	CF normal	In	YES	2018	1545.8	99.243
4	0_20	42	CF no residue	In	YES	2018	1418.5	122.937
4	0_20	43	CF mixed residue in basins	In	YES	2018	1046.73	79.2334
4	0_20	44	CF (NOB) + 4t/ha PP BC	In	YES	2018
1	0_20	8	Conventional	In	NO	2018	2066.19	227.431
2	0_20	19	Conventional	In	NO	2018	2073.66	153.985
3	0_20	27	Conventional	In	NO	2018	2250.04	139.613
4	0_20	36	Conventional	In	NO	2018	2134.32	164.53
1	0_20	8	Conventional	OUT	NO	2018	9550.86	961.153
2	0_20	19	Conventional	OUT	NO	2018	9000.51	583.278
3	0_20	27	Conventional	OUT	NO	2018	8597.51	406.908
4	0_20	36	Conventional	OUT	NO	2018	9884.53	320.673
1	0_20	1	CF normal	OUT	YES	2018	10652.7	863.957
1	0_20	4	CF no residue	OUT	YES	2018	10842.1	578.14
2	0_20	12	CF no residue	OUT	YES	2018	10358.1	1269.91
2	0_20	13	CF normal	OUT	YES	2018	10558.9	850.142
3	0_20	26	CF normal	OUT	YES	2018	10593.5	942.903
3	0_20	28	CF no residue	OUT	YES	2018	10389.7	388.758
4	0_20	41	CF normal	OUT	YES	2018	13006.2	1246.35
4	0_20	42	CF no residue	OUT	YES	2018	12394	879.572

## Sheet: C stock CFB
Block	Depth_cm	Plot	Treatment	InBasin.vs.OUTBasin	CF (yes/no)	Year	Kg C/ha	ton C/ha	Kg N in basins/ha	ton N/ha
1	0_20	2	CF (NOB) + 4t/ha PP BC	In	YES	2018	4113.16	4.11316	164.59	0.16459
1	0_20	2	CF (NOB) + 4t/ha PP BC	OUT	YES	2018	10652.7	10.6527	863.957	0.863957
2	0_20	15	CF (NOB) + 4t/ha PP BC	In	YES	2018	3470.2	3.4702	155.534	0.155534
2	0_20	15	CF (NOB) + 4t/ha PP BC	OUT	YES	2018	10558.9	10.5589	850.142	0.850142
3	0_20	24	CF (NOB) + 4t/ha PP BC	In	YES	2018	3000.2	3.0002	108.761	0.108761
3	0_20	24	CF (NOB) + 4t/ha PP BC	OUT	YES	2018	10593.5	10.5935	942.903	0.942903

## Sheet: Sheet2
Block	Depth_cm	Plot	Treatment	InBasin.vs.OUTBasin	CF (yes/no)	Year	Kg C/ha	Kg N in basins/ha
1	0_20	1	CF normal	In	YES	2018	1629.98	138.577
1	0_20	1	CF normal	OUT	YES	2018	10652.7	863.957
1	0_20	2	CF (NOB) + 4t/ha PP BC	In	YES	2018	4113.16	164.59
1	0_20	4	CF no residue	In	YES	2018	1552.56	142.733
1	0_20	4	CF no residue	OUT	YES	2018	10842.1	578.14
1	0_20	7	CF mixed residue in basins	In	YES	2018	1588.64	116.2
1	0_20	8	Conventional	In	NO	2018	2066.19	227.431
1	0_20	8	Conventional	OUT	NO	2018	9550.86	961.153
2	0_20	12	CF no residue	In	YES	2018	1532.81	129.847
2	0_20	12	CF no residue	OUT	YES	2018	10358.1	1269.91
2	0_20	13	CF normal	In	YES	2018	1074.53	69.678
2	0_20	13	CF normal	OUT	YES	2018	10558.9	850.142
2	0_20	14	CF mixed residue in basins	In	YES	2018	1147.87	109.575
2	0_20	15	CF (NOB) + 4t/ha PP BC	In	YES	2018	3470.2	155.534
2	0_20	19	Conventional	In	NO	2018	2073.66	153.985
2	0_20	19	Conventional	OUT	NO	2018	9000.51	583.278
3	0_20	23	CF mixed residue in basins	In	YES	2018	1153.17	21.7737
3	0_20	24	CF (NOB) + 4t/ha PP BC	In	YES	2018	3000.2	108.761
3	0_20	26	CF normal	In	YES	2018	1578.02	91.9687
3	0_20	26	CF normal	OUT	YES	2018	10593.5	942.903
3	0_20	27	Conventional	In	NO	2018	2250.04	139.613
3	0_20	27	Conventional	OUT	NO	2018	8597.51	406.908
3	0_20	28	CF no residue	In	YES	2018	1503.19	47.8549
3	0_20	28	CF no residue	OUT	YES	2018	10389.7	388.758
4	0_20	36	Conventional	In	NO	2018	2134.32	164.53
4	0_20	36	Conventional	OUT	NO	2018	9884.53	320.673
4	0_20	41	CF normal	In	YES	2018	1545.8	99.243
4	0_20	41	CF normal	OUT	YES	2018	13006.2	1246.35
4	0_20	42	CF no residue	In	YES	2018	1418.5	122.937
4	0_20	42	CF no residue	OUT	YES	2018	12394	879.572
4	0_20	43	CF mixed residue in basins	In	YES	2018	1046.73	79.2334
4	0_20	44	CF (NOB) + 4t/ha PP BC	In	YES	2018

## Sheet: ORG-Inside
Block	Depth_cm	Plot	Treatment	InBasin.vs.OUTBasin	CF (yes/no)	Year	Kg C/ha	ton C/ha	Kg N in basins/ha
1	0_20	1	CF normal	In	YES	2018	1629.98	1.62998	138.577
1	0_20	4	CF no residue	In	YES	2018	1552.56	1.55256	142.733
2	0_20	12	CF no residue	In	YES	2018	1532.81	1.53281	129.847
2	0_20	13	CF normal	In	YES	2018	1074.53	1.07453	69.678
3	0_20	26	CF normal	In	YES	2018	1578.02	1.57802	91.9687
3	0_20	28	CF no residue	In	YES	2018	1503.19	1.50319	47.8549
4	0_20	41	CF normal	In	YES	2018	1545.8	1.5458	99.243
4	0_20	42	CF no residue	In	YES	2018	1418.5	1.4185	122.937
1	0_20	2	CF (NOB) + 4t/ha PP BC	In	YES	2018	4113.16	4.11316	164.59
2	0_20	15	CF (NOB) + 4t/ha PP BC	In	YES	2018	3470.2	3.4702	155.534
3	0_20	24	CF (NOB) + 4t/ha PP BC	In	YES	2018	3000.2	3.0002	108.761

## Sheet: ORG C stock ha
Block	Depth_cm	Plot	Treatment	InBasin.vs.OUTBasin	CF (yes/no)	Year	Kg C/ha	ton C/ha	Kg N in basins/ha
1	0_20	1	CF normal	In	YES	2018	1629.98	1.62998	138.577
1	0_20	1	CF normal	OUT	YES	2018	10652.7	10.6527	863.957
1	0_20	4	CF no residue	In	YES	2018	1552.56	1.55256	142.733
1	0_20	4	CF no residue	OUT	YES	2018	10842.1	10.8421	578.14
1	0_20	8	Conventional	In	NO	2018	2066.19	2.06619	227.431
1	0_20	8	Conventional	OUT	NO	2018	9550.86	9.55086	961.153
2	0_20	12	CF no residue	In	YES	2018	1532.81	1.53281	129.847
2	0_20	12	CF no residue	OUT	YES	2018	10358.1	10.3581	1269.91
2	0_20	13	CF normal	In	YES	2018	1074.53	1.07453	69.678
2	0_20	13	CF normal	OUT	YES	2018	10558.9	10.5589	850.142
2	0_20	19	Conventional	In	NO	2018	2073.66	2.07366	153.985
2	0_20	19	Conventional	OUT	NO	2018	9000.51	9.00051	583.278
3	0_20	26	CF normal	In	YES	2018	1578.02	1.57802	91.9687
3	0_20	26	CF normal	OUT	YES	2018	10593.5	10.5935	942.903
3	0_20	27	Conventional	In	NO	2018	2250.04	2.25004	139.613
3	0_20	27	Conventional	OUT	NO	2018	8597.51	8.59751	406.908
3	0_20	28	CF no residue	In	YES	2018	1503.19	1.50319	47.8549
3	0_20	28	CF no residue	OUT	YES	2018	10389.7	10.3897	388.758
4	0_20	36	Conventional	In	NO	2018	2134.32	2.13432	164.53
4	0_20	36	Conventional	OUT	NO	2018	9884.53	9.88453	320.673
4	0_20	41	CF normal	In	YES	2018	1545.8	1.5458	99.243
4	0_20	41	CF normal	OUT	YES	2018	13006.2	13.0062	1246.35
4	0_20	42	CF no residue	In	YES	2018	1418.5	1.4185	122.937
4	0_20	42	CF no residue	OUT	YES	2018	12394	12.394	879.572
1	0_20	2	CF (NOB) + 4t/ha PP BC	In	YES	2018	4113.16	4.11316	164.59
1	0_20	2	CF (NOB) + 4t/ha PP BC	OUT	YES	2018	10652.7	10.6527	863.957
2	0_20	15	CF (NOB) + 4t/ha PP BC	In	YES	2018	3470.2	3.4702	155.534
2	0_20	15	CF (NOB) + 4t/ha PP BC	OUT	YES	2018	10558.9	10.5589	850.142
3	0_20	24	CF (NOB) + 4t/ha PP BC	In	YES	2018	3000.2	3.0002	108.761
3	0_20	24	CF (NOB) + 4t/ha PP BC	OUT	YES	2018	10593.5	10.5935	942.903

## Sheet: Table
				CF-BC	CF-NORM	CF-NO-RES	CONV
		C stock	Inside	3.5 (0.32)	1.5 (0.13)	1.5 (0.03)
		(ton C ha-1)	Outside		11.2 (0.60)	11.0 (0.48)
			Total	14.1 (0.3)	12.7 (0.6)	12.5 (0.5)	11.4 (0.3)
		N stock	Inside	143 (17)	100 (14)	111 (21)
		(kg N ha-1)	Outside		976 (92)	779 (192)
			Total	1029(13.3)	1076 (93)	890 (205)	739 (159)

## Sheet: ORG C stock CFN,CF-R,CVT, CFB
Block	Depth_cm	Plot	Treatment	InBasin.vs.OUTBasin	CF (yes/no)	Year	Kg C/ha	ton C/ha	Kg N in basins/ha	ton N/ha
1	0_20	1	CFN	In	YES	2018	12282.7	12.2827	1002.53	1.00253
1	0_20	4	CF-R	In	YES	2018	12394.7	12.3947	720.873	0.720873
1	0_20	8	CVT	In	NO	2018	11617.1	11.6171	1188.58	1.18858
2	0_20	12	CF-R	In	YES	2018	11890.9	11.8909	1399.76	1.39976
2	0_20	13	CFN	In	YES	2018	11633.5	11.6335	919.82	0.91982
2	0_20	19	CVT	In	NO	2018	11074.2	11.0742	737.263	0.737263
3	0_20	26	CFN	In	YES	2018	12171.5	12.1715	1034.87	1.03487
3	0_20	27	CVT	In	NO	2018	10847.5	10.8475	546.521	0.546521
3	0_20	28	CF-R	In	YES	2018	11892.9	11.8929	436.613	0.436613
4	0_20	36	CVT	In	NO	2018	12018.9	12.0189	485.203	0.485203
4	0_20	41	CFN	In	YES	2018	14552	14.552	1345.59	1.34559
4	0_20	42	CF-R	In	YES	2018	13812.5	13.8125	1002.51	1.00251
1	0_20	2	CFB	In	YES	2018	14765.8	14.7658	1028.55	1.02855
2	0_20	15	CFB	In	YES	2018	14029.1	14.0291	1005.68	1.00568
3	0_20	24	CFB	In	YES	2018	13593.7	13.5937	1051.66	1.05166

## Sheet: CFN CFB
Block	Depth_cm	Plot	Treatment	InBasin.vs.OUTBasin	CF (yes/no)	Year	Kg C/ha	Kg N in basins/ha
1	0_20	1	CF normal	In	YES	2018	1629.98	138.577
2	0_20	13	CF normal	In	YES	2018	1074.53	69.678
3	0_20	26	CF normal	In	YES	2018	1578.02	91.9687
4	0_20	41	CF normal	In	YES	2018	1545.8	99.243
1	0_20	2	CF (NOB) + 4t/ha PP BC	In	YES	2018	4113.16	164.59
2	0_20	15	CF (NOB) + 4t/ha PP BC	In	YES	2018	3470.2	155.534
3	0_20	24	CF (NOB) + 4t/ha PP BC	In	YES	2018	3000.2	108.761
