# Supplementary material for: Effect of conservation farming and biochar addition on soil organic carbon quality, nitrogen mineralization, and crop productivity in a light textured Acrisol in the sub-humid tropics
Source: PLoS One. 2020 Feb 6;15(2):e0228717. doi: 10.1371/journal.pone.0228717 (PMC7004324; doi:10.1371/journal.pone.0228717)
Supplement: S4 File — The data include nitrogen mineralization rates after 60 days of incubation and hot-water extractable C. (XLSX) [file pone.0228717.s007.xlsx]

## Sheet: Inside basins
Block	Depth_cm	Plot	Treatment	InBasin.vs.OUTBasin	CF (yes/no)	Year	NH4_N_µg/Kg/day_rate_d40	NH4_N_µg/Kg/day_rate_d60	NH4_N_mg/Kg_net_pdn_d40	NH4_N_mg/Kg_net_pdn_d60	NO3_N_µg/Kg/day_rate_d40	NO3_N_µg/Kg/day_rate_d60	NO3_N_mg/Kg_net_pdn_d40	NO3_N_mg/Kg_net_pdn_d60	Net_N_mg/kg_mineralization_d40	Net_N_mg/kg_mineralization_d60	N_min_µg/Kg/day_rate_d40	N_min_µg/Kg/day_rate_d60	Tot. C(%)	Tot. N(%)	C/N	HWEC _mg(Kg	HWEC/Tot.C_mg/gtotC	pH	Plant avail. P (mg/kg)	Factor C stock CF/CVT	Factor C stock out/in	B.D g/cm3
1	0_8	1	CFN	In	YES	2016	-111.667	-78.5139	-4.46667	-4.71083	637.5	494.444	25.5	29.6667	21.0333	24.9558	525.833	415.931	0.745	0.06855	10.868	464.25	62.3154				930	1.41
1	8_20	1	CFN	In	YES	2016	-71.6458	-49.5833	-2.86583	-2.975	329.167	265.278	13.1667	15.9167	10.3008	12.9417	257.521	215.694	0.65525	0.0460667	14.224	245.5	37.4666				930	1.41
1	0_8	2	CFB	In	YES	2016	-99.7917	-72.3125	-3.99167	-4.33875	566.667	447.222	22.6667	26.8333	18.675	22.4946	466.875	374.91	0.89425	0.056575	15.8065	405	45.2893				930	1.22
1	8_20	2	CFB	In	YES	2016	-61.3854	-45.0903	-2.45542	-2.70542	216.667	169.444	8.66667	10.1667	6.21125	7.46125	155.281	124.354	2.04167	0.0383583	53.2262	174	8.52245				930	1.22
1	0_8	8	CVT	In	NO	2016	-87.8438	-69.0278	-3.51375	-4.14167	404.167	311.111	16.1667	18.6667	12.6529	14.525	316.323	242.083	0.6385	0.0463875	13.7645	256.5	40.1723				930	1.4
1	8_20	8	CVT	In	NO	2016	-62.5	-50.3681	-2.5	-3.02208	177.083	129.167	7.08333	7.75	4.58333	4.72792	114.583	78.7986	0.52775	0.0390333	13.5205	135	25.5803				930	1.4
2	0_8	13	CFN	In	YES	2016	-102.01	-71.1528	-4.08042	-4.26917	741.667	577.778	29.6667	34.6667	25.5863	30.3975	639.656	506.625	0.766875	0.047925	16.0016	561	73.154				930	1.41
2	8_20	13	CFN	In	YES	2016	-68.125	-42.9167	-2.725	-2.575	352.083	269.444	14.0833	16.1667	11.3583	13.5917	283.958	226.528	0.465917	0.018125	25.7057	239	51.2967				930	1.41
2	0_8	15	CFB	In	YES	2016	-121.042	-85.6944	-4.84167	-5.14167	741.667	522.222	29.6667	31.3333	24.825	26.1917	620.625	436.528	1.3125	0.058675	22.369	481.5	36.6857				930	1.22
2	8_20	15	CFB	In	YES	2016	-47.3021	-19.8611	-1.89208	-1.19167	247.917	162.5	9.91667	9.75	8.02458	8.55833	200.615	142.639	1.3645	0.0446667	30.5485	131	9.60059				930	1.22
2	0_8	19	CVT	In	NO	2016	-80.625	-48.8403	-3.225	-2.93042	333.333	247.222	13.3333	14.8333	10.1083	11.9029	252.708	198.382	0.563375	0.0425	13.2559	280.5	49.7892				930	1.4
2	8_20	19	CVT	In	NO	2016	-16.4583	-20.6944	-0.658333	-1.24167	125	112.5	5	6.75	4.34167	5.50833	108.542	91.8056	0.493	0.0373667	13.1936	106.5	21.6024				930	1.4
3	0_8	24	CFB	In	YES	2016	-89.1667	-56.25	-3.56667	-3.375	591.667	491.667	23.6667	29.5	20.1	26.125	502.5	435.417	1.22375	0.0621875	19.6784	447	36.5271				930	1.22
3	8_20	24	CFB	In	YES	2016	-53.4688	-30.6458	-2.13875	-1.83875	212.5	151.389	8.5	9.08333	6.36125	7.24458	159.031	120.743	2.31333	0.0837917	27.6082	162.5	7.0245				930	1.22
3	0_8	26	CFN	In	YES	2016	-115.208	-85.3681	-4.60833	-5.12208	745.833	511.111	29.8333	30.6667	25.225	25.5446	630.625	425.743	0.816875	0.03595	22.7225	462	56.557				930	1.41
3	8_20	26	CFN	In	YES	2016	-62.5	-41.6667	-2.5	-2.5	285.417	194.444	11.4167	11.6667	8.91667	9.16667	222.917	152.778	0.448667	0.0370167	12.1207	176	39.2273				930	1.41
3	0_8	27	CVT	In	NO	2016	-82.9792	-57.9167	-3.31917	-3.475	522.917	431.944	20.9167	25.9167	17.5975	22.4417	439.938	374.028	0.607625	0.0501625	12.1131	344.25	56.655				930	1.4
3	8_20	27	CVT	In	NO	2016	-5.20833	-36.9583	-0.208333	-2.2175	158.333	133.333	6.33333	8	6.125	5.7825	153.125	96.375	0.453917	0.0250167	18.1446	139.5	30.7325				930	1.4
4	0_8	36	CVT	In	NO	2016	-155.188	-107.917	-6.2075	-6.475	531.25	354.167	21.25	21.25	15.0425	14.775	376.062	246.25	0.575125	0.036075	15.9425	347.25	60.3782				930	1.4
4	8_20	36	CVT	In	NO	2016	-9.375	-26.6667	-0.375	-1.6	152.083	155.556	6.08333	9.33333	5.70833	7.73333	142.708	128.889	0.427333	0.0386833	11.047	124	29.0172				930	1.4
4	0_8	41	CFN	In	YES	2016	-90.625	-60.5556	-3.625	-3.63333	554.167	466.667	22.1667	28	18.5417	24.3667	463.542	406.111	0.766375	0.0469625	16.3189	477	62.2411				930	1.41
4	8_20	41	CFN	In	YES	2016	-54.5104	-33.375	-2.18042	-2.0025	250	212.5	10	12.75	7.81958	10.7475	195.49	179.125	0.519417	0.0428333	12.1265	217.5	41.8739				930	1.41
4	0_8	44	CFB	In	YES	2016	-100.188	-58.75	-4.0075	-3.525	602.083	348.611	24.0833	20.9167	20.0758	17.3917	501.896	289.861	1.31875	0.0511125	25.8009	412.5	31.2796				930	1.22
4	8_20	44	CFB	In	YES	2016	-175.969	-113.306	-7.03875	-6.79833	304.167	206.944	12.1667	12.4167	5.12792	5.61833	128.198	93.6389	2.40167	0.049075	48.9387	210	8.74393				930	1.22
1	0_8	1	CFN	In	YES	2018	-86.6437	-57.7625	-3.46575	-3.46575	562.5	416.667	22.5	25	19.0343	21.5343	475.856	358.904	0.823	0.0756	10.8862	330.514	40.1597	3.87	22.6554		930	1.4
1	8_20	1	CFN	In	YES	2018	-80.3937	-53.5958	-3.21575	-3.21575	306.25	250	12.25	15	9.03425	11.7843	225.856	196.404	0.497	0.0385	12.9091	174.514	35.1135	4.32	42.9063		930	1.4
1	0_8	2	CFB	In	YES	2018	-355.394	-222.5	-14.2157	-13.35	718.75	562.5	28.75	33.75	14.5343	20.4	363.356	340	0.942	0.0808	11.6584	336.514	35.7234	5.01	64.2443		930	1.22
1	8_20	2	CFB	In	YES	2018	-99.1437	-47.9167	-3.96575	-2.875	250	200	10	12	6.03425	9.125	150.856	152.083	2.4	0.0673	35.6612	144.514	6.02143	4.33	54.9589		930	1.22
1	0_8	8	CVT	In	NO	2018	-1281.25	-944.167	-51.25	-56.65	1250	958.333	50	57.5	-1.25	0.85	-31.25	14.1667	0.432	0.053	8.15094	168.514	39.0079	4.85	20.1335		930	1.4
1	8_20	8	CVT	In	NO	2018	-426.25	-302.083	-17.05	-18.125	562.5	375	22.5	22.5	5.45	4.375	136.25	72.9167	0.45	0.0459	9.80392	138.514	30.781	4.46	7.64406		930	1.4
2	0_8	13	CFN	In	YES	2018	-336.644	-224.429	-13.4657	-13.4657	500	333.333	20	20	6.53425	6.53425	163.356	108.904	0.518	0.0297	17.4411	234.514	45.273	4.96	29.6417		930	1.4
2	8_20	13	CFN	In	YES	2018	-46.6437	-25.4167	-1.86575	-1.525	168.75	137.5	6.75	8.25	4.88425	6.725	122.106	112.083	0.344	0.0249	13.8153	120.514	35.0332	4.2	30.7575		930	1.4
2	0_8	15	CFB	In	YES	2018	-128.125	-85.4167	-5.125	-5.125	475	358.333	19	21.5	13.875	16.375	346.875	272.917	0.937	0.0726	12.9063	348.514	37.1947	4.73	37.94		930	1.22
2	8_20	15	CFB	In	YES	2018	-153.125	-66.6667	-6.125	-4	368.75	262.5	14.75	15.75	8.625	11.75	215.625	195.833	1.93	0.0661	29.1982	210.514	10.9075	4.32	38.7387		930	1.22
2	0_8	19	CVT	In	NO	2018	-125	-541.667	-5	-32.5	312.5	666.667	12.5	40	7.5	7.5	187.5	125	0.481	0.0534	9.00749	180.514	37.529	4.78	49.9627		930	1.4
2	8_20	19	CVT	In	NO	2018	-431.25	-312.5	-17.25	-18.75	531.25	395.833	21.25	23.75	4	5	100	83.3333	0.42	0.0194	21.6495	114.514	27.2653	4.42	29.939		930	1.4
3	0_8	24	CFB	In	YES	2018	-171.875	-75	-6.875	-4.5	531.25	437.5	21.25	26.25	14.375	21.75	359.375	362.5	0.973	0.0469	20.7463	384.514	39.5184	4.98	57.7494		930	1.22
3	8_20	24	CFB	In	YES	2018	-142.894	-45.8333	-5.71575	-2.75	400	329.167	16	19.75	10.2843	17	257.106	283.333	1.56	0.0488	31.9672	180.514	11.5714	4.12	91.2937		930	1.22
3	0_8	26	CFN	In	YES	2018	-130.394	-20.8333	-5.21575	-1.25	500	416.667	20	25	14.7843	23.75	369.606	395.833	0.779	0.0297	26.229	300.514	38.5769	5.24	21.3793		930	1.4
3	8_20	26	CFN	In	YES	2018	-105.394	-45.8333	-4.21575	-2.75	187.5	137.5	7.5	8.25	3.28425	5.5	82.1063	91.6667	0.493	0.0392	12.5765	150.514	30.5303	4.4	27.427		930	1.4
3	0_8	27	CVT	In	NO	2018	-330.394	-184.583	-13.2157	-11.075	562.5	416.667	22.5	25	9.28425	13.925	232.106	232.083	0.586	0.0343	17.0845	252.514	43.0912	5	33.0348		930	1.4
3	8_20	27	CVT	In	NO	2018	-142.894	-37.5	-5.71575	-2.25	281.25	187.5	11.25	11.25	5.53425	9	138.356	150	0.413	0.027	15.2963	120.514	29.1802	4.44	16.7441		930	1.4
4	0_8	36	CVT	In	NO	2018	-217.894	-145.262	-8.71575	-8.71575	437.5	375	17.5	22.5	8.78425	13.7843	219.606	229.738	0.581	0.0313	18.5623	222.514	38.2985	5.33	24.5011		930	1.4
4	8_20	36	CVT	In	NO	2018	-209.375	-145.262	-8.375	-8.71575	275	179.167	11	10.75	2.625	2.03425	65.625	33.9042	0.375	0.0379	9.89446	96.5143	25.7371	4.34	10.1625		930	1.4
4	0_8	41	CFN	In	YES	2018	-161.644	-107.763	-6.46575	-6.46575	562.5	375	22.5	22.5	16.0343	16.0343	400.856	267.238	0.721	0.0541	13.3272	270.514	37.5193	4.67	52.1793		930	1.4
4	8_20	41	CFN	In	YES	2018	-80.3937	-53.5958	-3.21575	-3.21575	250	166.667	10	10	6.78425	6.78425	169.606	113.071	0.511	0.0276	18.5145	168.514	32.9774	4.29	5.465		930	1.4
4	0_8	44	CFB	In	YES	2018																					930	1.22
4	8_20	44	CFB	In	YES	2018																					930	1.22

## Sheet: Inside CFN CFB
Block	Depth_cm	Plot	Treatment	InBasin.vs.OUTBasin	CF (yes/no)	Year	NH4_N_µg/Kg/day_rate_d40	NH4_N_µg/Kg/day_rate_d60	NH4_N_mg/Kg_net_pdn_d40	NH4_N_mg/Kg_net_pdn_d60	NO3_N_µg/Kg/day_rate_d40	NO3_N_µg/Kg/day_rate_d60	NO3_N_mg/Kg_net_pdn_d40	NO3_N_mg/Kg_net_pdn_d60	Net_N_mg/kg_mineralization_d40	Net_N_mg/kg_mineralization_d60	N_min_µg/Kg/day_rate_d40	N_min_µg/Kg/day_rate_d60	Tot. C(%)	Tot. N(%)	C/N	HWEC _mg(Kg	HWEC/Tot.C_mg/gtotC	pH	Plant avail. P (mg/kg)	Factor C stock CF/CVT	Factor C stock out/in	B.D g/cm3
1	0_8	1	CFN	In	YES	2016	-111.667	-78.5139	-4.46667	-4.71083	637.5	494.444	25.5	29.6667	21.0333	24.9558	525.833	415.931	0.745	0.06855	10.868	464.25	62.3154				930	1.41
1	0_8	2	CFB	In	YES	2016	-99.7917	-72.3125	-3.99167	-4.33875	566.667	447.222	22.6667	26.8333	18.675	22.4946	466.875	374.91	0.89425	0.056575	15.8065	405	45.2893				930	1.22
2	0_8	13	CFN	In	YES	2016	-102.01	-71.1528	-4.08042	-4.26917	741.667	577.778	29.6667	34.6667	25.5863	30.3975	639.656	506.625	0.766875	0.047925	16.0016	561	73.154				930	1.41
2	0_8	15	CFB	In	YES	2016	-121.042	-85.6944	-4.84167	-5.14167	741.667	522.222	29.6667	31.3333	24.825	26.1917	620.625	436.528	1.3125	0.058675	22.369	481.5	36.6857				930	1.22
3	0_8	24	CFB	In	YES	2016	-89.1667	-56.25	-3.56667	-3.375	591.667	491.667	23.6667	29.5	20.1	26.125	502.5	435.417	1.22375	0.0621875	19.6784	447	36.5271				930	1.22
3	0_8	26	CFN	In	YES	2016	-115.208	-85.3681	-4.60833	-5.12208	745.833	511.111	29.8333	30.6667	25.225	25.5446	630.625	425.743	0.816875	0.03595	22.7225	462	56.557				930	1.41
4	0_8	41	CFN	In	YES	2016	-90.625	-60.5556	-3.625	-3.63333	554.167	466.667	22.1667	28	18.5417	24.3667	463.542	406.111	0.766375	0.0469625	16.3189	477	62.2411				930	1.41
4	0_8	44	CFB	In	YES	2016	-100.188	-58.75	-4.0075	-3.525	602.083	348.611	24.0833	20.9167	20.0758	17.3917	501.896	289.861	1.31875	0.0511125	25.8009	412.5	31.2796				930	1.22
1	8_20	1	CFN	In	YES	2016	-71.6458	-49.5833	-2.86583	-2.975	329.167	265.278	13.1667	15.9167	10.3008	12.9417	257.521	215.694	0.65525	0.0460667	14.224	245.5	37.4666				930	1.41
1	8_20	2	CFB	In	YES	2016	-61.3854	-45.0903	-2.45542	-2.70542	216.667	169.444	8.66667	10.1667	6.21125	7.46125	155.281	124.354	2.04167	0.0383583	53.2262	174	8.52245				930	1.22
2	8_20	13	CFN	In	YES	2016	-68.125	-42.9167	-2.725	-2.575	352.083	269.444	14.0833	16.1667	11.3583	13.5917	283.958	226.528	0.465917	0.018125	25.7057	239	51.2967				930	1.41
2	8_20	15	CFB	In	YES	2016	-47.3021	-19.8611	-1.89208	-1.19167	247.917	162.5	9.91667	9.75	8.02458	8.55833	200.615	142.639	1.3645	0.0446667	30.5485	131	9.60059				930	1.22
3	8_20	24	CFB	In	YES	2016	-53.4688	-30.6458	-2.13875	-1.83875	212.5	151.389	8.5	9.08333	6.36125	7.24458	159.031	120.743	2.31333	0.0837917	27.6082	162.5	7.0245				930	1.22
3	8_20	26	CFN	In	YES	2016	-62.5	-41.6667	-2.5	-2.5	285.417	194.444	11.4167	11.6667	8.91667	9.16667	222.917	152.778	0.448667	0.0370167	12.1207	176	39.2273				930	1.41
4	8_20	41	CFN	In	YES	2016	-54.5104	-33.375	-2.18042	-2.0025	250	212.5	10	12.75	7.81958	10.7475	195.49	179.125	0.519417	0.0428333	12.1265	217.5	41.8739				930	1.41
4	8_20	44	CFB	In	YES	2016	-175.969	-113.306	-7.03875	-6.79833	304.167	206.944	12.1667	12.4167	5.12792	5.61833	128.198	93.6389	2.40167	0.049075	48.9387	210	8.74393				930	1.22
1	0_8	1	CFN	In	YES	2018	-86.6437	-57.7625	-3.46575	-3.46575	562.5	416.667	22.5	25	19.0343	21.5343	475.856	358.904	0.823	0.0756	10.8862	330.514	40.1597	3.87	22.6554		930	1.4
1	0_8	2	CFB	In	YES	2018	-355.394	-222.5	-14.2157	-13.35	718.75	562.5	28.75	33.75	14.5343	20.4	363.356	340	0.942	0.0808	11.6584	336.514	35.7234	5.01	64.2443		930	1.22
2	0_8	13	CFN	In	YES	2018	-336.644	-224.429	-13.4657	-13.4657	500	333.333	20	20	6.53425	6.53425	163.356	108.904	0.518	0.0297	17.4411	234.514	45.273	4.96	29.6417		930	1.4
2	0_8	15	CFB	In	YES	2018	-128.125	-85.4167	-5.125	-5.125	475	358.333	19	21.5	13.875	16.375	346.875	272.917	0.937	0.0726	12.9063	348.514	37.1947	4.73	37.94		930	1.22
3	0_8	24	CFB	In	YES	2018	-171.875	-75	-6.875	-4.5	531.25	437.5	21.25	26.25	14.375	21.75	359.375	362.5	0.973	0.0469	20.7463	384.514	39.5184	4.98	57.7494		930	1.22
3	0_8	26	CFN	In	YES	2018	-130.394	-20.8333	-5.21575	-1.25	500	416.667	20	25	14.7843	23.75	369.606	395.833	0.779	0.0297	26.229	300.514	38.5769	5.24	21.3793		930	1.4
4	0_8	41	CFN	In	YES	2018	-161.644	-107.763	-6.46575	-6.46575	562.5	375	22.5	22.5	16.0343	16.0343	400.856	267.238	0.721	0.0541	13.3272	270.514	37.5193	4.67	52.1793		930	1.4
4	0_8	44	CFB	In	YES	2018																					930	1.22
1	8_20	1	CFN	In	YES	2018	-80.3937	-53.5958	-3.21575	-3.21575	306.25	250	12.25	15	9.03425	11.7843	225.856	196.404	0.497	0.0385	12.9091	174.514	35.1135	4.32	42.9063		930	1.4
1	8_20	2	CFB	In	YES	2018	-99.1437	-47.9167	-3.96575	-2.875	250	200	10	12	6.03425	9.125	150.856	152.083	2.4	0.0673	35.6612	144.514	6.02143	4.33	54.9589		930	1.22
2	8_20	13	CFN	In	YES	2018	-46.6437	-25.4167	-1.86575	-1.525	168.75	137.5	6.75	8.25	4.88425	6.725	122.106	112.083	0.344	0.0249	13.8153	120.514	35.0332	4.2	30.7575		930	1.4
2	8_20	15	CFB	In	YES	2018	-153.125	-66.6667	-6.125	-4	368.75	262.5	14.75	15.75	8.625	11.75	215.625	195.833	1.93	0.0661	29.1982	210.514	10.9075	4.32	38.7387		930	1.22
3	8_20	24	CFB	In	YES	2018	-142.894	-45.8333	-5.71575	-2.75	400	329.167	16	19.75	10.2843	17	257.106	283.333	1.56	0.0488	31.9672	180.514	11.5714	4.12	91.2937		930	1.22
3	8_20	26	CFN	In	YES	2018	-105.394	-45.8333	-4.21575	-2.75	187.5	137.5	7.5	8.25	3.28425	5.5	82.1063	91.6667	0.493	0.0392	12.5765	150.514	30.5303	4.4	27.427		930	1.4
4	8_20	41	CFN	In	YES	2018	-80.3937	-53.5958	-3.21575	-3.21575	250	166.667	10	10	6.78425	6.78425	169.606	113.071	0.511	0.0276	18.5145	168.514	32.9774	4.29	5.465		930	1.4
4	8_20	44	CFB	In	YES	2018																					930	1.22

## Sheet: Inside 1 depth
Block	Depth_cm	Plot	Treatment	InBasin.vs.OUTBasin	CF (yes/no)	Year	NH4_N_µg/Kg/day_rate_d40	NH4_N_µg/Kg/day_rate_d60	NH4_N_mg/Kg_net_pdn_d40	NH4_N_mg/Kg_net_pdn_d60	NO3_N_µg/Kg/day_rate_d40	NO3_N_µg/Kg/day_rate_d60	NO3_N_mg/Kg_net_pdn_d40	NO3_N_mg/Kg_net_pdn_d60	Net_N_mg/kg_mineralization_d40	Net_N_mg/kg_mineralization_d60	N_min_µg/Kg/day_rate_d40	N_min_µg/Kg/day_rate_d60	Tot. C(%)	Tot. N(%)	C/N	HWEC _mg(Kg	HWEC/Tot.C_mg/gtotC	pH	Plant avail. P (mg/kg)	Factor C stock CF/CVT	Factor C stock out/in	B.D g/cm3
1	0_20	1	CFN	In	YES	2016	-87.6542	-61.1556	-3.50617	-3.66933	452.5	356.944	18.1	21.4167	14.5938	17.7473	364.846	295.789	0.69115	0.05506	12.8816	333	47.4061	0	0	0	930	1.41
1	0_20	1	CFN	In	YES	2018	-82.8937	-55.2625	-3.31575	-3.31575	408.75	316.667	16.35	19	13.0343	15.6842	325.856	261.404	0.6274	0.05334	12.1	236.914	37.132	4.14	34.8059	0	930	1.4
1	0_20	2	CFB	In	YES	2016	-76.7479	-55.9792	-3.06992	-3.35875	356.667	280.556	14.2667	16.8333	11.1968	13.4746	279.919	224.576	1.5827	0.045645	38.2583	266.4	23.2292	0	0	0	930	1.22
1	0_20	2	CFB	In	YES	2018	-201.644	-117.75	-8.06575	-7.065	437.5	345	17.5	20.7	9.43425	13.635	235.856	227.25	1.8168	0.0727	26.0601	221.314	17.9022	4.602	58.6731	0	930	1.22
2	0_20	13	CFN	In	YES	2016	-81.6792	-54.2111	-3.26717	-3.25267	507.917	392.778	20.3167	23.5667	17.0495	20.314	426.237	338.567	0.5863	0.030045	21.8241	367.8	60.0396	0	0	0	930	1.41
2	0_20	13	CFN	In	YES	2018	-162.644	-105.022	-6.50575	-6.3013	301.25	215.833	12.05	12.95	5.54425	6.6487	138.606	110.812	0.4136	0.02682	15.2656	166.114	39.1291	4.504	30.3112	0	930	1.4
2	0_20	15	CFB	In	YES	2016	-76.7979	-46.1944	-3.07192	-2.77167	445.417	306.389	17.8167	18.3833	14.7448	15.6117	368.619	260.194	1.3437	0.05027	27.2767	271.2	20.4346	0	0	0	930	1.22
2	0_20	15	CFB	In	YES	2018	-143.125	-74.1667	-5.725	-4.45	411.25	300.833	16.45	18.05	10.725	13.6	268.125	226.667	1.5328	0.0687	22.6814	265.714	21.4224	4.484	38.4192	0	930	1.22
3	0_20	24	CFB	In	YES	2016	-67.7479	-40.8875	-2.70992	-2.45325	364.167	287.5	14.5667	17.25	11.8568	14.7967	296.419	246.612	1.8775	0.07515	24.4362	276.3	18.8255	0	0	0	930	1.22
3	0_20	24	CFB	In	YES	2018	-154.486	-57.5	-6.17945	-3.45	452.5	372.5	18.1	22.35	11.9205	18.9	298.014	315	1.3252	0.04804	27.4788	262.114	22.7502	4.464	77.876	0	930	1.22
3	0_20	26	CFN	In	YES	2016	-83.5833	-59.1472	-3.34333	-3.54883	469.583	321.111	18.7833	19.2667	15.44	15.7178	386	261.964	0.59595	0.03659	16.3614	290.4	46.1592	0	0	0	930	1.41
3	0_20	26	CFN	In	YES	2018	-115.394	-35.8333	-4.61575	-2.15	312.5	249.167	12.5	14.95	7.88425	12.8	197.106	213.333	0.6074	0.0354	18.0375	210.514	33.7489	4.736	25.0079	0	930	1.4
4	0_20	41	CFN	In	YES	2016	-68.9563	-44.2472	-2.75825	-2.65483	371.667	314.167	14.8667	18.85	12.1084	16.1952	302.71	269.919	0.6182	0.044485	13.8034	321.3	50.0208	0	0	0	930	1.41
4	0_20	41	CFN	In	YES	2018	-112.894	-75.2625	-4.51575	-4.51575	375	250	15	15	10.4842	10.4842	262.106	174.738	0.595	0.0382	16.4396	209.314	34.7941	4.442	24.1507	0	930	1.4
4	0_20	44	CFB	In	YES	2016	-145.656	-91.4833	-5.82625	-5.489	423.333	263.611	16.9333	15.8167	11.1071	10.3277	277.677	172.128	1.9685	0.04989	39.6836	291	17.7582	0	0	0	930	1.22
4	0_20	44	CFB	In	YES	2018																					930	1.22

## Sheet:  in vs out 2 depths
Block	Depth_cm	Plot	Treatment	InBasin.vs.OUTBasin	CF (yes/no)	Year	NH4_N_µg/Kg/day_rate_d40	NH4_N_µg/Kg/day_rate_d60	NH4_N_mg/Kg_net_pdn_d40	NH4_N_mg/Kg_net_pdn_d60	NO3_N_µg/Kg/day_rate_d40	NO3_N_µg/Kg/day_rate_d60	NO3_N_mg/Kg_net_pdn_d40	NO3_N_mg/Kg_net_pdn_d60	Net_N_mg/kg_mineralization_d40	Net_N_mg/kg_mineralization_d60	N_min_µg/Kg/day_rate_d40	N_min_µg/Kg/day_rate_d60	Tot. C(%)	Tot. N(%)	C/N	HWEC _mg(Kg	HWEC/Tot.C_mg/gtotC	pH	Plant avail. P (mg/kg)	Factor C stock CF/CVT	Factor C stock out/in	B.D g/cm3
1	0_8	8	Conventional	In	NO	2018	-1281.25	-944.167	-51.25	-56.65	1250	958.333	50	57.5	-1.25	0.85	-31.25	14.1667	0.432	0.053	8.15094	168.514	39.0079	4.85	20.1335		930	1.4
1	8_20	8	Conventional	In	NO	2018	-426.25	-302.083	-17.05	-18.125	562.5	375	22.5	22.5	5.45	4.375	136.25	72.9167	0.45	0.0459	9.80392	138.514	30.781	4.46	7.64406		930	1.4
2	0_8	19	Conventional	In	NO	2018	-125	-541.667	-5	-32.5	312.5	666.667	12.5	40	7.5	7.5	187.5	125	0.481	0.0534	9.00749	180.514	37.529	4.78	49.9627		930	1.4
2	8_20	19	Conventional	In	NO	2018	-431.25	-312.5	-17.25	-18.75	531.25	395.833	21.25	23.75	4	5	100	83.3333	0.42	0.0194	21.6495	114.514	27.2653	4.42	29.939		930	1.4
3	0_8	27	Conventional	In	NO	2018	-330.394	-184.583	-13.2157	-11.075	562.5	416.667	22.5	25	9.28425	13.925	232.106	232.083	0.586	0.0343	17.0845	252.514	43.0912	5	33.0348		930	1.4
3	8_20	27	Conventional	In	NO	2018	-142.894	-37.5	-5.71575	-2.25	281.25	187.5	11.25	11.25	5.53425	9	138.356	150	0.413	0.027	15.2963	120.514	29.1802	4.44	16.7441		930	1.4
4	0_8	36	Conventional	In	NO	2018	-217.894	-145.262	-8.71575	-8.71575	437.5	375	17.5	22.5	8.78425	13.7843	219.606	229.738	0.581	0.0313	18.5623	222.514	38.2985	5.33	24.5011		930	1.4
4	8_20	36	Conventional	In	NO	2018	-209.375	-145.262	-8.375	-8.71575	275	179.167	11	10.75	2.625	2.03425	65.625	33.9042	0.375	0.0379	9.89446	96.5143	25.7371	4.34	10.1625		930	1.4
1	0_8	1	CF Normal	In	YES	2018	-86.6437	-57.7625	-3.46575	-3.46575	562.5	416.667	22.5	25	19.0343	21.5343	475.856	358.904	0.823	0.0756	10.8862	330.514	40.1597	3.87	22.6554		930	1.4
1	8_20	1	CF Normal	In	YES	2018	-80.3937	-53.5958	-3.21575	-3.21575	306.25	250	12.25	15	9.03425	11.7843	225.856	196.404	0.497	0.0385	12.9091	174.514	35.1135	4.32	42.9063		930	1.4
1	0_8	4	CF no residue	In	YES	2018	-105.394	-70.2625	-4.21575	-4.21575	425	325	17	19.5	12.7843	15.2843	319.606	254.738	0.699	0.067	10.4328	324.514	46.4255	5.04	18.6684		930	1.4
1	8_20	4	CF no residue	In	YES	2018	-51.0187	-34.0125	-2.04075	-2.04075	362.5	254.167	14.5	15.25	12.4593	13.2093	311.481	220.154	0.53	0.0469	11.3006	210.514	39.7197	4.79	15.4726		930	1.4
2	0_8	12	CF no residue	In	YES	2018	-230.394	-138.333	-9.21575	-8.3	562.5	333.333	22.5	20	13.2843	11.7	332.106	195	0.674	0.0564	11.9504	288.514	42.8063	4.8	17.2118		930	1.4
2	8_20	12	CF no residue	In	YES	2018	-59.1437	-33.75	-2.36575	-2.025	268.75	220.833	10.75	13.25	8.38425	11.225	209.606	187.083	0.534	0.0457	11.6849	204.514	38.2986	4.56	24.133		930	1.4
2	0_8	13	CF Normal	In	YES	2018	-336.644	-224.429	-13.4657	-13.4657	500	333.333	20	20	6.53425	6.53425	163.356	108.904	0.518	0.0297	17.4411	234.514	45.273	4.96	29.6417		930	1.4
2	8_20	13	CF Normal	In	YES	2018	-46.6437	-25.4167	-1.86575	-1.525	168.75	137.5	6.75	8.25	4.88425	6.725	122.106	112.083	0.344	0.0249	13.8153	120.514	35.0332	4.2	30.7575		930	1.4
3	0_8	26	CF Normal	In	YES	2018	-130.394	-20.8333	-5.21575	-1.25	500	416.667	20	25	14.7843	23.75	369.606	395.833	0.779	0.0297	26.229	300.514	38.5769	5.24	21.3793		930	1.4
3	8_20	26	CF Normal	In	YES	2018	-105.394	-45.8333	-4.21575	-2.75	187.5	137.5	7.5	8.25	3.28425	5.5	82.1063	91.6667	0.493	0.0392	12.5765	150.514	30.5303	4.4	27.427		930	1.4
3	0_8	28	CF no residue	In	YES	2018	-86.6437	-16.6667	-3.46575	-1	418.75	362.5	16.75	21.75	13.2843	20.75	332.106	345.833	0.791	0.0267	29.6255	300.514	37.9917	5.01	29.9454		930	1.4
3	8_20	28	CF no residue	In	YES	2018	-49.7688	24.5833	-1.99075	1.475	293.75	245.833	11.75	14.75	9.75925	16.225	243.981	270.417	0.437	0.0129	33.876	156.514	35.8156	5.21	52.5004		930	1.4
4	0_8	41	CF Normal	In	YES	2018	-161.644	-107.763	-6.46575	-6.46575	562.5	375	22.5	22.5	16.0343	16.0343	400.856	267.238	0.721	0.0541	13.3272	270.514	37.5193	4.67	52.1793		930	1.4
4	8_20	41	CF Normal	In	YES	2018	-80.3937	-53.5958	-3.21575	-3.21575	250	166.667	10	10	6.78425	6.78425	169.606	113.071	0.511	0.0276	18.5145	168.514	32.9774	4.29	5.465		930	1.4
4	0_8	42	CF no residue	In	YES	2018	-67.8937	-45.2625	-2.71575	-2.71575	368.75	287.5	14.75	17.25	12.0343	14.5343	300.856	242.237	0.579	0.0514	11.2646	240.514	41.5396	4.91	17.7956		930	1.4
4	8_20	42	CF no residue	In	YES	2018	-46.6437	-25.4167	-1.86575	-1.525	243.75	200	9.75	12	7.88425	10.475	197.106	174.583	0.524	0.0446	11.7489	162.514	31.0142	4.27	14.9987		930	1.4
1	0_8	8	Conventional	OUT	NO	2018	-36.6437	-24.4292	-1.46575	-1.46575	100	95.8333	4	5.75	2.53425	4.28425	63.3563	71.4042	0.49	0.0404	12.1287	150.514	30.7172	4.75	12.6976		9070	1.3
1	8_20	8	Conventional	OUT	NO	2018	16.25	4.58333	0.65	0.275	75	91.6667	3	5.5	3.65	5.775	91.25	96.25	0.408	0.047	8.68085	108.514	26.5966	5.26	29.9039		9070	1.3
2	0_8	19	Conventional	OUT	NO	2018	-22.5	16.6667	-0.9	1	100	87.5	4	5.25	3.1	6.25	77.5	104.167	0.446	0.0199	22.4121	126.514	28.3664	4.8	23.2088		9070	1.3
2	8_20	19	Conventional	OUT	NO	2018	80.625	91.25	3.225	5.475	-25	-16.6667	-1	-1	2.225	4.475	55.625	74.5833	0.395	0.0316	12.5	78.5143	19.877	4.3	10.1598		9070	1.3
3	0_8	27	Conventional	OUT	NO	2018	-86.6437	-8.33333	-3.46575	-0.5	293.75	191.667	11.75	11.5	8.28425	11	207.106	183.333	0.464	0.0237	19.5781	198.514	42.7833	5.19	88.4882		9070	1.3
3	8_20	27	Conventional	OUT	NO	2018	43.75	58.3333	1.75	3.5	49.375	53.75	1.975	3.225	3.725	6.725	93.125	112.083	0.352	0.0155	22.7097	90.5143	25.7143	4.62	18.0199		9070	1.3
4	0_8	36	Conventional	OUT	NO	2018	-67.8937	-45.2625	-2.71575	-2.71575	256.25	191.667	10.25	11.5	7.53425	8.78425	188.356	146.404	0.617	0.037	16.6757	150.514	24.3945	5.13	2.96333		9070	1.3
4	8_20	36	Conventional	OUT	NO	2018	-40	-39.0125	-1.6	-2.34075	128.375	106.417	5.135	6.385	3.535	4.04425	88.375	67.4042	0.349	0		84.5143	24.2161	4.91	13.1449		9070	1.3
1	0_8	1	CF Normal	OUT	YES	2018	-42.8937	-28.5958	-1.71575	-1.71575	131.25	104.167	5.25	6.25	3.53425	4.53425	88.3563	75.5708	0.484	0.0478	10.1255	174.514	36.0567	4.73	22.9116		9070	1.36
1	8_20	1	CF Normal	OUT	YES	2018	209.375	68.75	8.375	4.125	-117.5	-4.16667	-4.7	-0.25	3.675	3.875	91.875	64.5833	0.397	0.0265	14.9811	96.5143	24.3109	4.13	22.7326		9070	1.36
1	0_8	4	CF no residue	OUT	YES	2018	-26.0188	-17.3458	-1.04075	-1.04075	106.25	108.333	4.25	6.5	3.20925	5.45925	80.2313	90.9875	0.486	0.0185	26.2703	162.514	33.4392	4.65	13.5812		9070	1.45
1	8_20	4	CF no residue	OUT	YES	2018	300	125	12	7.5	-213.125	-62.5	-8.525	-3.75	3.475	3.75	86.875	62.5	0.363	0.0243	14.9383	102.514	28.2409	4.02	14.1683		9070	1.45
2	0_8	12	CF no residue	OUT	YES	2018	-32.8937	-21.9292	-1.31575	-1.31575	281.25	233.333	11.25	14	9.93425	12.6843	248.356	211.404	0.482	0.055	8.76364	240.514	49.8992	5.89	18.4199		9070	1.45
2	8_20	12	CF no residue	OUT	YES	2018	25	11.6667	1	0.7	31.25	29.1667	1.25	1.75	2.25	2.45	56.25	40.8333	0.335	0.0438	7.6484	96.5143	28.8102	5.3	15.5991		9070	1.45
2	0_8	13	CF Normal	OUT	YES	2018	-41.0188	-27.3458	-1.64075	-1.64075	156.25	154.167	6.25	9.25	4.60925	7.60925	115.231	126.821	0.524	0.059	8.88136	204.514	39.0294	5.02	34.8574		9070	1.36
2	8_20	13	CF Normal	OUT	YES	2018	193.75	62.5	7.75	3.75	-200	-45.8333	-8	-2.75	-0.25	1	-6.25	16.6667	0.364	0.0181	20.1105	90.5143	24.8666	4.52	27.1997		9070	1.36
3	0_8	26	CF Normal	OUT	YES	2018	-80.3937	-32.0833	-3.21575	-1.925	293.75	266.667	11.75	16	8.53425	14.075	213.356	234.583	0.553	0.036	15.3611	204.514	36.9827	5.27	21.2251		9070	1.36
3	8_20	26	CF Normal	OUT	YES	2018	43.75	58.3333	1.75	3.5	18.75	-4.16667	0.75	-0.25	2.5	3.25	62.5	54.1667	0.347	0.0397	8.74055	78.5143	22.6266	4.56	19.5547		9070	1.36
3	0_8	28	CF no residue	OUT	YES	2018	-92.8937	-20.8333	-3.71575	-1.25	156.25	158.333	6.25	9.5	2.53425	8.25	63.3563	137.5	0.449	0.0233	19.2704	138.514	30.8495	5.12	28.2209		9070	1.45
3	8_20	28	CF no residue	OUT	YES	2018	8.125	-34.0125	0.325	-2.04075	50	83.3333	2	5	2.325	2.95925	58.125	49.3208	0.359	0.0091	39.4505	90.5143	25.2129	5.35	34.2005		9070	1.45
4	0_8	41	CF Normal	OUT	YES	2018	-74.1437	-49.4292	-2.96575	-2.96575	25	37.5	1	2.25	-1.96575	-0.71575	-49.1437	-11.9292	0.568	0.0528	10.7576	156.514	27.5553	4.47	28.8202		9070	1.36
4	8_20	41	CF Normal	OUT	YES	2018	203.75	31.6667	8.15	1.9	-150	33.3333	-6	2	2.15	3.9	53.75	65	0.5	0.049	10.2041	102.514	20.5029	4.1	10.0213		9070	1.36
4	0_8	42	CF no residue	OUT	YES	2018	-42.2688	-22.5	-1.69075	-1.35	175	158.333	7	9.5	5.30925	8.15	132.731	135.833	0.533	0.0356	14.9719	174.514	32.7419	4.57	42.1327		9070	1.45
4	8_20	42	CF no residue	OUT	YES	2018	108.75	68.3333	4.35	4.1	0	-4.16667	0	-0.25	4.35	3.85	108.75	64.1667	0.43	0.032	13.4375	96.5143	22.4452	4.25	42.7361		9070	1.45

## Sheet: in vs out 1 depth
Block	Depth_cm	Plot	Treatment	InBasin.vs.OUTBasin	CF (yes/no)	Year	N_min_µg/Kg/day_rate_d60	Tot. C(%)	Tot. N(%)	C/N	HWEC _mg(Kg	HWEC/Tot.C_mg/gtotC	pH	Plant avail. P (mg/kg)	Factor C stock CF/CVT	Factor C stock out/in	B.D g/cm3
1	0_20	8	Conventional	In	NO	2018	49.4167	0.4428	0.04874	9.14273	150.514	34.0717	4.616	12.6399	0	930	1.4
2	0_20	19	Conventional	In	NO	2018	100	0.4444	0.033	16.5927	140.914	31.3708	4.564	37.9485	0	930	1.4
3	0_20	27	Conventional	In	NO	2018	182.833	0.4822	0.02992	16.0116	173.314	34.7446	4.664	23.2604	0	930	1.4
4	0_20	36	Conventional	In	NO	2018	112.238	0.4574	0.03526	13.3616	146.914	30.7617	4.736	15.898	0	930	1.4
1	0_20	1	CF Normal	In	YES	2018	261.404	0.6274	0.05334	12.1	236.914	37.132	4.14	34.8059	0	930	1.4
1	0_20	4	CF no residue	In	YES	2018	233.988	0.5976	0.05494	10.9535	256.114	42.402	4.89	16.7509	0	930	1.4
2	0_20	12	CF no residue	In	YES	2018	190.25	0.59	0.04998	11.7911	238.114	40.1016	4.656	21.3646	0	930	1.4
2	0_20	13	CF Normal	In	YES	2018	110.812	0.4136	0.02682	15.2656	166.114	39.1291	4.504	30.3112	0	930	1.4
3	0_20	26	CF Normal	In	YES	2018	213.333	0.6074	0.0354	18.0375	210.514	33.7489	4.736	25.0079	0	930	1.4
3	0_20	28	CF no residue	In	YES	2018	300.583	0.5786	0.01842	32.1758	214.114	36.6861	5.13	43.4784	0	930	1.4
4	0_20	41	CF Normal	In	YES	2018	174.738	0.595	0.0382	16.4396	209.314	34.7941	4.442	24.1507	0	930	1.4
4	0_20	42	CF no residue	In	YES	2018	201.645	0.546	0.04732	11.5552	193.714	35.2243	4.526	16.1175	0	930	1.4
1	0_20	8	Conventional	OUT	NO	2018	86.3117	0.4408	0.04436	10.06	125.314	28.2449	5.056	23.0214	0	9070	1.3
2	0_20	19	Conventional	OUT	NO	2018	86.4167	0.4154	0.02692	16.4648	97.7143	23.2728	4.5	15.3794	0	9070	1.3
3	0_20	27	Conventional	OUT	NO	2018	140.583	0.3968	0.01878	21.457	133.714	32.5419	4.848	46.2072	0	9070	1.3
4	0_20	36	Conventional	OUT	NO	2018	99.0042	0.4562	0.0148	6.67027	110.914	24.2875	4.998	9.0723	0	9070	1.3
1	0_20	1	CF Normal	OUT	YES	2018	68.9783	0.4318	0.03502	13.0389	127.714	29.0092	4.37	22.8042	0	9070	1.36
1	0_20	4	CF no residue	OUT	YES	2018	73.895	0.4122	0.02198	19.4711	126.514	30.3202	4.272	13.9335	0	9070	1.45
2	0_20	12	CF no residue	OUT	YES	2018	109.062	0.3938	0.04828	8.0945	154.114	37.2458	5.536	16.7274	0	9070	1.45
2	0_20	13	CF Normal	OUT	YES	2018	60.7283	0.428	0.03446	15.6188	136.114	30.5317	4.72	30.2628	0	9070	1.36
3	0_20	26	CF Normal	OUT	YES	2018	126.333	0.4294	0.03822	11.3888	128.914	28.369	4.844	20.2229	0	9070	1.36
3	0_20	28	CF no residue	OUT	YES	2018	84.5925	0.395	0.01478	31.3785	109.714	27.4675	5.258	31.8087	0	9070	1.45
4	0_20	41	CF Normal	OUT	YES	2018	34.2283	0.5272	0.05052	10.4255	124.114	23.3238	4.248	17.5409	0	9070	1.36
4	0_20	42	CF no residue	OUT	YES	2018	92.8333	0.4712	0.03344	14.0513	127.714	26.5639	4.378	42.4948	0	9070	1.45
